# Supplementary material for: Data of ureagenesis from ammonia, glutamine and alanine, and mitochondrial aquaporin-8 expression in thioacetamide-treated hepatocytes
Source: Data Brief. 2020 Apr 30;30:105632. doi: 10.1016/j.dib.2020.105632 (PMC7210421; doi:10.1016/j.dib.2020.105632)
Supplement: Supplementary file 1 [file mmc1.xml]

<?xml version="1.0" encoding="utf-8" standalone="no"?>
<data>
  <datasets>
    <author>rmarinel@unr.edu.ar;marinelli@ifise-conicet.gov.ar</author>
    <type>0</type>
    <dataset>
      <value>6</value>
      <reason>Other (please explain)</reason>
      <comments>I have submitted my raw data as a supplementary data file along with my manuscript</comments>
    </dataset>
  </datasets>
</data>
