# Supplementary material for: Data of ureagenesis from ammonia, glutamine and alanine, and mitochondrial aquaporin-8 expression in thioacetamide-treated hepatocytes
Source: Data Brief. 2020 Apr 30;30:105632. doi: 10.1016/j.dib.2020.105632 (PMC7210421; doi:10.1016/j.dib.2020.105632)
Supplement: Supplementary file 2 [file mmc2.zip]

Archive with 4 entries (4 files):
- Raw data Fig.1A.xlsx
- Raw data Fig.1B densitometry.xlsx
- Raw data Fig.1B immunoblotting AQP8.tif
- Raw data Fig.1B immunoblotting prohibitin.tif
