# Supplementary material for: Data of ureagenesis from ammonia, glutamine and alanine, and mitochondrial aquaporin-8 expression in thioacetamide-treated hepatocytes
Source: Data Brief. 2020 Apr 30;30:105632. doi: 10.1016/j.dib.2020.105632 (PMC7210421; doi:10.1016/j.dib.2020.105632)
Supplement: Supplementary file 2 [file mmc2.zip › Raw data Fig.1A.xlsx]

## Sheet: Data Urea Production
		Thioacetamide
		0mM	10mM	20mM	30mM
	Urea from Ammonia [µmol/106 cells/24 h]	0.785419	0.493765	0.63	0.517643
		0.80189	0.661338	0.674206	0.522936
		0.770416	0.638924	0.33413	0.552312
		0.752368	1.01032	0.52402	0.525075
		0.703457	0.488248		0.549819
		0.761	0.437611		0.521623
	Urea from Glutamine[µmol/106 cells/24 h]	0.474403	0.427259	0.510181	0.515518
		0.490972	0.468176	0.429236	0.45681
		0.453979	0.577882	0.548133	0.450584
		0.472328	0.269408	0.288694	0.617994
		0.505469	0.282134	0.583165	0.395326
		0.439383	0.635855	0.554587	0.458435
	Urea from Alanine [µmol/106 cells/24 h]	0.498188	0.757058	0.319399	0.755226
		0.477332	0.370137	0.462948	0.458449
		0.445674	0.50315	0.491424	0.284583
		0.529846	0.498439	0.415418	0.43154
					0.2566
					0.46232
