# Supplementary material for: Data of ureagenesis from ammonia, glutamine and alanine, and mitochondrial aquaporin-8 expression in thioacetamide-treated hepatocytes
Source: Data Brief. 2020 Apr 30;30:105632. doi: 10.1016/j.dib.2020.105632 (PMC7210421; doi:10.1016/j.dib.2020.105632)
Supplement: Supplementary file 2 [file mmc2.zip › Raw data Fig.1B densitometry.xlsx]

## Sheet: Densitometry analysis
	0mM		30mM
mtAQP8(14Z)(OD)	471.31	767.01	46.337	147.41
Prohibitin(OD)	1806.1	2030.5	1454.8	1529.8
Correction	0.260955	0.377744	0.0318511	0.096359
Media mtAQP8	0.319349		0.0641051
Percentage	81.7144	118.286	9.97375	30.1735
Percentage Media	100		20.0736
Standard deviation	25.8597		14.2834
Standard Error	18.2856		10.0999
